# Supplementary material for: Muscle Synergies Heavily Influence the Neural Control of Arm Endpoint Stiffness and Energy Consumption
Source: PLoS Comput Biol. 2016 Feb 11;12(2):e1004737. doi: 10.1371/journal.pcbi.1004737 (PMC4750997; doi:10.1371/journal.pcbi.1004737)
Supplement: S1 Dataset — (XLSX) [file pcbi.1004737.s001.xlsx]

## Sheet: Fig. 7
		Fraction of realizable orientations
	Elbow angle (radians)	Eccentricity=1	Eccentricity=2	Eccentricity=3
	0	0	0	0
	0.05	0	0	0
	0.1	0	0	0
	0.15	0	0	0
	0.2	0	0	0
	0.25	0	0	0
	0.3	0	0	0
	0.35	0	0	0
	0.4	0	0	0
	0.45	0	0	0
	0.5	0	0	0
	0.55	0	0	0
	0.6	0	0	0
	0.65	0	0	0
	0.7	0	0	0
	0.75	0	0	0
	0.8	0	0	0
	0.85	0	0	0
	0.9	0	0	0
	0.95	0	0	0
	1	0	0	0
	1.05	0	0	0.0277778
	1.1	0	0	0.138889
	1.15	0	0	0.194444
	1.2	0	0	0.25
	1.25	0	0.111111	0.277778
	1.3	0	0.222222	0.333333
	1.35	0	0.277778	0.361111
	1.4	0	0.305556	0.388889
	1.45	0	0.388889	0.416667
	1.5	0	0.444444	0.444444
	1.55	0	0.472222	0.472222
	1.6	1	0.527778	0.527778
	1.65	1	0.555556	0.555556
	1.7	1	0.638889	0.583333
	1.75	1	0.694444	0.638889
	1.8	1	0.722222	0.666667
	1.85	1	0.805556	0.666667
	1.9	1	0.916667	0.722222
	1.95	1	1	0.75
	2	1	1	0.833333
	2.05	1	1	0.861111
	2.1	1	1	0.944444
	2.15	1	1	0.805556
	2.2	1	1	0.722222
	2.25	1	1	0.666667
	2.3	1	1	0.611111
	2.35	1	1	0.555556
	2.4	1	1	0.527778
	2.45	1	1	0.5
	2.5	1	0.777778	0.444444
	2.55	1	0.694444	0.388889
	2.6	1	0.555556	0.333333
	2.65	1	0.527778	0.333333
	2.7	1	0.444444	0.277778
	2.75	1	0.388889	0.25
	2.8	1	0.388889	0.222222
	2.85	1	0.305556	0.194444
	2.9	1	0.25	0.166667
	2.95	1	0.222222	0.111111
	3	1	0.138889	0.111111
	3.05	1	0.111111	0.0555556
	3.1	1	0.0555556	0.0277778

## Sheet: Fig. 8
	a_elbow/a_shoulder	Orientation: Angle between major axis and x-axis (radians)	Eccentricity (ratio of length of major to minor axis)
	0.1	2.5946	9.2685
	0.1668	2.5768	5.7153
	0.2783	2.5424	3.5948
	0.4642	2.4685	2.3454
	0.7743	2.2808	1.6609
	1.2915	1.8606	1.4713
	2.1544	1.5409	1.718
	3.5938	1.4185	2.1255
	5.9948	1.3665	2.5447
	10	1.341	2.9073

## Sheet: Fig. 9
		Maximum Possible Energy Reduction Percentage
	Elbow angle (radians)	Eccentricity=1	Eccentricity=2	Eccentricity=3
	0	N/A	N/A	N/A
	0.05	N/A	N/A	N/A
	0.1	N/A	N/A	N/A
	0.15	N/A	N/A	N/A
	0.2	N/A	N/A	N/A
	0.25	N/A	N/A	N/A
	0.3	N/A	N/A	N/A
	0.35	N/A	N/A	N/A
	0.4	N/A	N/A	N/A
	0.45	N/A	N/A	N/A
	0.5	N/A	N/A	N/A
	0.55	N/A	N/A	N/A
	0.6	N/A	N/A	N/A
	0.65	N/A	N/A	N/A
	0.7	N/A	N/A	N/A
	0.75	N/A	N/A	N/A
	0.8	N/A	N/A	N/A
	0.85	N/A	N/A	N/A
	0.9	N/A	N/A	N/A
	0.95	N/A	N/A	N/A
	1	N/A	N/A	N/A
	1.05	N/A	N/A	1.57579e-05
	1.1	N/A	N/A	0.00586351
	1.15	N/A	N/A	0.0236715
	1.2	N/A	N/A	0.0564955
	1.25	N/A	0.000622669	0.101871
	1.3	N/A	0.0086885	0.156225
	1.35	N/A	0.0283463	0.222567
	1.4	N/A	0.0604938	0.291721
	1.45	N/A	0.104168	0.357224
	1.5	N/A	0.158507	0.419086
	1.55	N/A	0.22239	0.478333
	1.6	0.00135456	0.288929	0.469551
	1.65	0.010912	0.353954	0.412235
	1.7	0.0314366	0.418521	0.39801
	1.75	0.0645046	0.476674	0.385695
	1.8	0.110544	0.467796	0.319801
	1.85	0.168361	0.432136	0.273458
	1.9	0.235055	0.414666	0.263688
	1.95	0.306454	0.373751	0.221487
	2	0.377986	0.316667	0.163364
	2.05	0.445603	0.288065	0.149263
	2.1	0.496727	0.265163	0.142065
	2.15	0.464232	0.275822	0.158456
	2.2	0.425816	0.305595	0.172001
	2.25	0.381963	0.366044	0.208762
	2.3	0.333854	0.41339	0.229048
	2.35	0.283358	0.477159	0.281504
	2.4	0.232833	0.459381	0.343447
	2.45	0.18476	0.424283	0.421536
	2.5	0.141304	0.34917	0.468178
	2.55	0.103966	0.281349	0.409806
	2.6	0.0734376	0.233507	0.375973
	2.65	0.0496498	0.166555	0.293314
	2.7	0.0319757	0.101036	0.187917
	2.75	0.0194685	0.0688503	0.139068
	2.8	0.0110725	0.0435452	0.0941423
	2.85	0.00577129	0.0190946	0.0399205
	2.9	0.00267196	0.00806453	0.0164109
	2.95	0.00104041	0.00385226	0.00848912
	3	0.000306399	0.000965198	0.00200041
	3.05	5.31504e-05	6.36998e-05	7.52012e-05
	3.1	2.24777e-06	2.24776e-06	2.24773e-06
